# Supplementary material for: Phylogenetic history influences convergence for a specialized ecology: comparative skull morphology of African burrowing skinks (Squamata; Scincidae)
Source: BMC Ecol Evol. 2021 May 16;21:86. doi: 10.1186/s12862-021-01821-w (PMC8127277; doi:10.1186/s12862-021-01821-w)
Supplement: Supplementary file 2 — Additional file 2. Table of classifiers used in data analysis. [file 12862_2021_1821_MOESM2_ESM.csv]

Species	ID	Subfamily	Limbs	Digits	Substrate	Skull length (mm)	Skull width (mm)	Source
Acontias aurantiacus	CAS_195463	Acontinae	0	0	sand	10.63	4.64	Broadley 1968; Branch 1998
Acontias_cregoi	CAS_234196	Acontinae	0	0	sandy soil	8.12	3.51	Kirchhof et al. 2010
Acontias_gariepensis	CAS_214522	Acontinae	0	0	sand	6.98	2.89	Broadley 1968; Branch 1998
Acontias_gracilicauda	CAS_147466	Acontinae	0	0	soil	19.94	9.19	Branch 1998
Acontias_kgalagadi	CAS_125809	Acontinae	0	0	sand	8.4	3.64	Broadley 1968; Branch 1998
Acontias_lineatus	CAS_196393	Acontinae	0	0	sandy soil	8.53	3.47	Branch 1998
Acontias_litoralis	CAS_206810	Acontinae	0	0	sand	7.6	3.08	Branch 1998
Acontias_meleagris	CAS_173310	Acontinae	0	0	sandy soil	10.14	4.81	Branch 1998
Acontias_namaquensis	MCZ_100332	Acontinae	0	0	sandy soil	17.14	8.03	Branch 1998
Acontias_occidentalis	CAS_196430	Acontinae	0	0	soil	13.51	6.25	Branch 1998
Acontias_orientalis	CAS_173261	Acontinae	0	0	soil	9.04	3.78	Branch 1998
Acontias_plumbeus	MCZ_18358	Acontinae	0	0	soil	31	16.5	Branch 1998
Acontias_tristis	CAS_200021	Acontinae	0	0	sandy soil	8.08	3.42	Bauer and Branch 2003
Feylinia_currori	MCZ_106991	Scincinae	0	0	leaf	13.91	9.31	Spawls et al. 2018
Feylinia_elegans	MCZ_31078	Scincinae	0	0	leaf	12.27	8	Spawls et al. 2018
Mochlus_sundevalli	MCZ_28682	Lygosominae	4	20	sandy soil	14.32	7.97	Branch 1998
Scelotes_arenicola	MCZ_21292	Scincinae	0	0	sandy soil	7.78	3.76	Broadley 1994; Branch 1998
Scelotes_bidigittatus	CAS_248645	Scincinae	2	4	leaf	6.8	3.3	Broadley 1994; Branch 1998
Scelotes_bipes	CAS_224005	Scincinae	2	4	sandy soil	5.74	2.44	Branch 1998
Scelotes_caffer	CAS_113507	Scincinae	4	12	leaf	broken	broken	Branch 1998
Scelotes_capensis	CAS_186353	Scincinae	4	20	leaf	7.66	4.04	Branch 1998
Scelotes_fitzsimonsi	CAS_195524	Scincinae	0	0	soil	5.83	3	Broadley 1994; Branch 1998
Scelotes_gronovii	CAS_173306	Scincinae	2	2	leaf	6.83	3.15	Branch 1998
Scelotes_kasneri	CAS_207016	Scincinae	2	4	leaf	8.32	3.78	Branch 1998
Scelotes_limpopoensis	CAS_234150	Scincinae	4	14	sandy soil	7.78	3.8	Kirchhof et al. 2010; Branch 1998
Scelotes_sexlineatus	CAS_206813	Scincinae	2	4	sandy soil	8.36	3.75	Branch 1998
Sepsina_alberti	CAS_263923	Scincinae	4	16	leaf	9.06	4.5	Branch 1998
Sepsina_angolensis	CAS_263916	Scincinae	4	12	leaf	7.53	3.7	Branch 1998
Sepsina_bayoni	MCZ_36485	Scincinae	2	6	sandy soil	7	3.46	personal communications with Luis M. P. Ceríaco
Sepsina_copei	CAS_263921	Scincinae	4	12	sandy soil	7.92	3.84	personal communications with Luis M. P. Ceríaco
Typhlacontias_brevipes	CAS_224004	Scincinae	2	0	sand	8.33	4.26	Haacke 1996; Branch 1998
Typhlacontias_gracilis	MCZ_18013	Scincinae	0	0	sand	6.03	2.93	Haacke 1996
Typhlacontias_punctatissimus	CAS_265933	Scincinae	0	0	sand	6.45	2.84	Haacke 1996; Branch 1998
Typhlacontias_rohani	MCZ_190458	Scincinae	0	0	sand	5.13	2.48	Haacke 1996; Branch 1998
Typhlosaurus_braini	CAS_214579	Acontinae	0	0	sand	7.64	2.78	Haacke 1964; Broadley 1968; Branch 1998
Typhlosaurus_caecus	CAS_224006	Acontinae	0	0	sand	8.88	3.5	Broadley 1968; Branch 1998
Typhlosaurus_lomiae	CAS_206878	Acontinae	0	0	sandy soil	6.21	2.23	Branch 1998
Typhlosaurus_meyeri	CAS_201902	Acontinae	0	0	sand	8.01	3.15	Broadley 1968; Branch 1998
Typhlosaurus_vermis	CAS_196406	Acontinae	0	0	sand	8.05	3.16	Broadley 1968; Branch 1998
